# Supplementary material for: Characterization of High Molecular Weight Pneumococcal Conjugate by SEC-MALS and AF4-MALS
Source: Polymers (Basel). 2022 Sep 9;14(18):3769. doi: 10.3390/polym14183769 (PMC9501040; doi:10.3390/polym14183769)
Supplement: Supplementary file 1 [file polymers-14-03769-s001.zip]

Archive with 1 entries (1 files):
- polymers-1858467-supplementary.pdf
